# Supplementary material for: Circ_0119872 promotes uveal melanoma development by regulating the miR-622/G3BP1 axis and downstream signalling pathways
Source: J Exp Clin Cancer Res. 2021 Feb 12;40:66. doi: 10.1186/s13046-021-01833-w (PMC7881613; doi:10.1186/s13046-021-01833-w)
Supplement: Supplementary file 1 — Additional file 1: Table S1. The sequences of primers, oligonucleotides and probes used in this study [file 13046_2021_1833_MOESM1_ESM.xlsx]

## Sheet: Sheet1
Table S1. The sequences of primers, oligonucleotides and probes used in this study.
PCR	Circ_0119872-divergent	Forword	TGACTTGCATGATTATGGAGATGG
		Reverse	AAGGGCAGCTAGCATCATTGG
	Circ_0119872-convergent	Forword	TTCCCAATGATGCTAGCTGCC
		Reverse	AGCGATGTTAGTGCCTAGTGG
	GAPDH-divergent	Forword	GAAGGTGAAGGTCGAGTC
		Reverse	GAAGATGGTGATGGGATTTC
	GAPDH-convergent	Forword	AAATCAAGTGGGGCGATGCTG
		Reverse	GCAGGAGGCATTGCTGATGAT
	RASGRP3	Forword	ACAGACTGCTTCTTCCATGC
		Reverse	GCAAGTCAGCGATGTTAGTGC
qRT-PCR	Circ_0119872	Forword	TGACTTGCATGATTATGGAGATGG
		Reverse	AAGGGCAGCTAGCATCATTGG
	RASGRP3	Forword	ACAGACTGCTTCTTCCATGC
		Reverse	GCAAGTCAGCGATGTTAGTGC
	GAPDH	Forword	AAATCAAGTGGGGCGATGCTG
		Reverse	GCAGGAGGCATTGCTGATGAT
	MiR-136-5p	Forword	CGCGACTCCATTTGTTTTGAT
		Reverse	AGTGCAGGGTCCGAGGTATT
	MiR-186-5p	Forword	CGCGCAAAGAATTCTCCTTT
		Reverse	AGTGCAGGGTCCGAGGTATT
	MiR-409-3p	Forword	CGGAATGTTGCTCGGTGA
		Reverse	AGTGCAGGGTCCGAGGTATT
	MiR-515-3p	Forword	GCGGAGTGCCTTCTTTTGG
		Reverse	AGTGCAGGGTCCGAGGTATT
	MiR-519e-3p	Forword	CGCGAAGTGCCTCCTTTTAG
		Reverse	AGTGCAGGGTCCGAGGTATT
	MiR-582-3p	Forword	GCGCGTAACTGGTTGAACAAC
		Reverse	AGTGCAGGGTCCGAGGTATT
	MiR-587	Forword	GCGCGTTTCCATAGGTGATG
		Reverse	AGTGCAGGGTCCGAGGTATT
	MiR-621	Forword	CGGGCTAGCAACAGCGC
		Reverse	AGTGCAGGGTCCGAGGTATT
	MiR-622	Forword	CGCGACAGTCTGCTGAGGT
		Reverse	AGTGCAGGGTCCGAGGTATT
	MiR-640	Forword	CGCGATGATCCAGGAACCT
		Reverse	AGTGCAGGGTCCGAGGTATT
	U6	Forword	CTCGCTTCGGCAGCACA
		Reverse	AACGCTTCACGAATTTGCGT
RT-PCR	MiR-136-5p	GTCGTATCCAGTGCAGGGTCCGAGGTATTCGCACTGGATACGACTCCATC
	MiR-186-5p	GTCGTATCCAGTGCAGGGTCCGAGGTATTCGCACTGGATACGACAGCCCA
	MiR-409-3p	GTCGTATCCAGTGCAGGGTCCGAGGTATTCGCACTGGATACGACAGGGGT
	MiR-515-3p	GTCGTATCCAGTGCAGGGTCCGAGGTATTCGCACTGGATACGACAACGCT
	MiR-519e-3p	GTCGTATCCAGTGCAGGGTCCGAGGTATTCGCACTGGATACGACAACACT
	MiR-582-3p	GTCGTATCCAGTGCAGGGTCCGAGGTATTCGCACTGGATACGACGGTTCA
	MiR-587	GTCGTATCCAGTGCAGGGTCCGAGGTATTCGCACTGGATACGACGTGACT
	MiR-621	GTCGTATCCAGTGCAGGGTCCGAGGTATTCGCACTGGATACGACAGGTAA
	MiR-622	GTCGTATCCAGTGCAGGGTCCGAGGTATTCGCACTGGATACGACGCTCCA
	MiR-640	GTCGTATCCAGTGCAGGGTCCGAGGTATTCGCACTGGATACGACAGAGGC
	U6	AACGCTTCACGAATTTGCGT
RNA pull-down	Circ_0119872-probe	5‘- TAAGTATTTTGGAGAACCAAACATCTCAATGCAA-Biotin
	Oligo probe	5‘-TTGCATTGAGATGTTTGGTTCTCCAAAATACTTA-Biotin
	Bio-miR-622	5'-ACAGUCUGCUGAGGUUGGAGC-Biotin
	Bio-miR-622-mut	5'-GCUCCAACCUCAGCAGACUGU-Biotin
