# Supplementary material for: Circ_0119872 promotes uveal melanoma development by regulating the miR-622/G3BP1 axis and downstream signalling pathways
Source: J Exp Clin Cancer Res. 2021 Feb 12;40:66. doi: 10.1186/s13046-021-01833-w (PMC7881613; doi:10.1186/s13046-021-01833-w)
Supplement: Supplementary file 2 — Additional file 2: Table S2. Top 10 significantly down-regulated and up-regulated circRNAs in UM tissues ranked by FC [file 13046_2021_1833_MOESM2_ESM.xlsx]

## Sheet: Sheet1
Table S2. Top 10 significantly down-regulated and up-regulated circRNAs in UM tissues ranked by FC.
circRNA	ID	P	FC	Regulation	Chromosome	Strand	Gene symbol
Top 10 down-regulated circRNAs
	hsa_circ_0138941	0.0003893	283.763	Down	Chr9	−	TRPM3
	hsa_circ_0138937	0.0007409	269.396	Down	Chr9	−	TRPM3
	hsa_circ_0138940	0.0007775	235.564	Down	Chr9	−	TRPM3
	hsa_circ_0119311	0.0003781	234.496	Down	Chr2	−	SLC16A14
	hsa_circ_0138938	0.0002563	195.268	Down	Chr9	−	TRPM3
	hsa_circ_0054525	0.0003071	167.859	Down	Chr2	−	NRXN1
	hsa_circ_0138943	0.0007409	164.587	Down	Chr9	−	TRPM3
	hsa_circ_0102350	0.0005263	164.385	Down	Chr14	−	KCNH5
	hsa-circRNA13657-1	0.0018337	161.768	Down	Chr3	−	ABI3BP
	hsa_circ_0096593	0.0022401	146.897	Down	Chr11	−	DLG2
Top 10 up-regulated circRNAs
	hsa_circ_0119872	0.0005712	45.064	Up	Chr2	+	RASGRP3
	hsa_circ_0108830	0.0017993	26.919	Up	Chr18	−	RTTN
	hsa-circRNA4393-3	0.0004631	26.719	Up	Chr2	+	RASGRP3
	hsa_circ_0097065	0.0005249	26.481	Up	Chr12	−	NT5DC3
	hsa_circ_0053943	0.0007234	26.189	Up	Chr2	+	RASGRP3
	hsa_circ_0056902	0.0027034	26.141	Up	Chr2	−	GALNT3
	hsa-circRNA10088-5	0.0008077	25.652	Up	Chr12	−	NT5DC3
	hsa_circ_0119871	0.0003551	25.067	Up	Chr2	+	RASGRP3
	hsa-circRNA10088-11	0.0008296	24.219	Up	Chr12	−	NT5DC3
	hsa-circRNA11838-9	0.0028436	24.061	Up	Chr18	−	RTTN
